# Supplementary material for: Desiccation as a Post-maturation Treatment Helps Complete Maturation of Norway Spruce Somatic Embryos: Carbohydrates, Phytohormones and Proteomic Status
Source: Front Plant Sci. 2022 Feb 14;13:823617. doi: 10.3389/fpls.2022.823617 (PMC8882965; doi:10.3389/fpls.2022.823617)
Supplement: Supplementary file 2 [file Table_2.XLSX]

## Sheet: List1
Supplementary Table 1: The content of non-structural carbohydrates and starch in somatic embryos after five (M5), seven (M7) and eight (M8) weeks of maturation, two (D2) and three (D3) weeks of desiccation and in dry zygotic embryos (ZEd) of Picea abies.
Four to six biological replicates were used per sample; data are presented as mean values ± standard deviations (stds). Significant differences at P < 0.05 are indicated by different letters.
	Stachyose	stds		Raffinose	stds		Sucrose	stds		Glucose	stds		Galactinol	stds		Galactose	stds		Fructose	stds		Inositol	stds		µg.mg¯¹ DW
M5	0	0	a	0	0	a	124.33	12.8105	a	7.35356	2.04099	a	0	0	a	0	0	a	14.0081	4.00918	a	9.94057	1.29935	a
M7	0	0	a	0	0	a	116.07	15.1601	a	2.29365	0.577823	b	0	0	a	0	0	a	7.35835	2.03163	b	11.7046	1.97273	a
M8	0	0	a	0	0	a	155.958	3.51194	b	2.20336	0.205277	b	0	0	a	0	0	a	6.35215	0.456594	b	18.2598	1.90097	b
D2	6.28123	1.17921	b	4.49005	0.701264	b	61.2097	12.6838	c	1.91245	1.17755	b	5.68011	0.813018	b	0	0	a	1.92482	0.500511	c	2.73098	0.408074	c
D3	11.1819	4.78057	c	6.35071	1.19616	c	47.6834	6.73308	c	2.8093	1.0846	b	6.2189	1.94629	b	0	0	a	3.61013	0.749027	c	1.90647	0.663489	c
ZEd	39.2361	0.949976	d	28.6137	0.48163	d	47.4759	2.64465	c	7.85176	0.478607	a	0	0	a	0.909773	0.525854	b	2.80586	1.05413	c	1.20251	0.451768	c
	total	stds		µg.mg¯¹ DW
M5	155.632	18.9583	a
M7	137.427	17.6121	a
M8	182.773	3.119	b
D2	84.2293	13.9449	c
D3	79.7608	8.3906	c
ZEd	128.096	2.52431	d
	starch	starch-stds		µg glucose units.mg¯¹ DW
M5	145.634	10.0797	a
M7	124.422	12.8034	b
M8	181.846	12.9121	c
D2	59.3826	7.66269	d
D3	52.8554	12.6416	d
ZEd	34.8473	6.99038	e
