# Supplementary material for: Desiccation as a Post-maturation Treatment Helps Complete Maturation of Norway Spruce Somatic Embryos: Carbohydrates, Phytohormones and Proteomic Status
Source: Front Plant Sci. 2022 Feb 14;13:823617. doi: 10.3389/fpls.2022.823617 (PMC8882965; doi:10.3389/fpls.2022.823617)
Supplement: Supplementary file 4 [file Table_4.XLSX]

## Sheet: List1
Supplementary Table 3: Data for multivariate analysis (variances)
Eigenvalues
	Dim.1	Dim.2	Dim.3	Dim.4	Dim.5
Variance	6.327	3.128	1.344	0.114	0.087
% of var.	57.518	28.437	12.214	1.038	0.723
Cumulative %	57.518	85.955	98.169	99.207	100.000
Variables (the 10 first)
	Dim.1			Dim.2			Dim.3
	correl	contrib	cos2	correl	ctr	cos2	correl	ctr	cos2
ABAs	0.916	13.249	0.838	0.248	1.966	0.061	0.302	6.772	0.091
fructose	0.712	8.010	0.507	0.503	8.089	0.253	0.476	16.840	0.226
glucose	-0.360	2.049	0.130	0.716	16.402	0.513	0.591	26.026	0.350
IAAs	0.572	5.170	0.327	-0.771	18.990	0.594	0.129	1.239	0.017
inositol	0.800	10.116	0.640	0.382	4.654	0.146	-0.453	15.282	0.205
protein	0.765	9.239	0.585	-0.318	3.235	0.101	0.543	21.972	0.295
raffinose	-0.943	14.044	0.889	0.316	3.194	0.100	0.029	0.062	0.001
stachyose	-0.951	14.286	0.904	0.273	2.385	0.075	0.047	0.163	0.002
starch	0.885	12.390	0.784	0.381	4.640	0.145	-0.241	4.336	0.058
sucrose	0.845	11.282	0.714	0.439	6.150	0.192	-0.299	6.652	0.089
