# Supplementary material for: Desiccation as a Post-maturation Treatment Helps Complete Maturation of Norway Spruce Somatic Embryos: Carbohydrates, Phytohormones and Proteomic Status
Source: Front Plant Sci. 2022 Feb 14;13:823617. doi: 10.3389/fpls.2022.823617 (PMC8882965; doi:10.3389/fpls.2022.823617)
Supplement: Supplementary file 5 [file Table_5.xlsx]

## Sheet: List1
Supplementary Table 4: Characteristics of differentially expressed proteins in cotyledonary somatic embryos matured for five weeks (M5) followed by three weeks of desiccation (D3) and fresh zygotic embryos (ZEf).
The protein assignments and accession numbers (Acc. ID1 and Acc. ID2) were retrieved from https://conekt.sbs.ntu.edu.sg/species/view/4 and www.piceadb.com respectively.
Abund. Abundance; Cov. protein sequence coverage percentage; Homolog: most homologous protein in NCBI database (https://www.ncbi.nlm.nih.gov/gene/?term=gi%7C15225180).
Protein assignment	n° spot	abund. M5-D3	ratio M5-D3	abund. M5-ZE	ratio M5-ZE	Acc. ID1	Acc. ID2	n° NCBI	Score	Cov.	MW
12S seed storage protein	I0730		1.09261	M5<ZE	2.416	pgla-c2156+3	MA_67677g0010	NP_171885	94.2977	22.97	33.9176
1-cysteine peroxiredoxin 1	I0682		1.21569	M5<ZE	2.46447	pgla-s30687+2	MA_92424g0010	NP_175247	183.154	68.22	24.1094
1-cysteine peroxiredoxin 1	I0688		1.43938	M5<ZE	2.59636	pgla-s30687+2	MA_92424g0010	NP_175247	206.357	67.76	24.1094
2,3-biphosphoglycerate-independent phosphoglycerate mutase, putative	I0232		1.57202	M5>ZE	2.16927	pgla-c15959-3	MA_10436480g0020	NP_563852	511.792	19.56	80.5743
2,3-biphosphoglycerate-independent phosphoglycerate mutase, putative	I0294		1.51643	M5>ZE	3.22554	pgla-c15959-3	MA_10436480g0020	NP_563852	168.947	29.48	80.5743
20S proteasome beta subunit C1	I0692		1.46737	M5<ZE	2.11199	pgla-s46228-3	MA_70161g0010	NP_564149	108.621	20.72	34.4695
3'(2'),5'-bisphosphate nucleotidase/ inositol or phosphatidylinositol phosphatase	e0026		1.43522	M5>ZE	2.30955	pgla-c22257-3	MA_10434544g0010	NP_201203	29.1041	7.04	61.975
40S ribosomal protein S12	e0005		1.86884	M5<ZE	10.2911	pgla-c7014-3	MA_16920g0010	NP_180766	85.8747	16.6	58.1202
60 kDa chaperonin alpha subunit, chloroplastic	I0282		1.50037	M5>ZE	2.16174	pgla-c12368-1	MA_10436772g0010	NP_180367	248.128	33.47	78.713
60 kDa chaperonin alpha subunit, chloroplastic	I0290		1.53623	M5>ZE	2.35742	pgla-c7263-2	MA_10436772g0010	NP_180367	433.414	48.35	71.2095
6-phosphogluconate dehydrogenase family protein	I0364		1.7974	M5<ZE	2.12858	pgla-c16294-1	MA_113269g0010	NP_176601	112.309	20.38	45.7793
actin 7	I0466	M5>D3	2.47993		1.54784	pgla-c25543-2	MA_1964g0010	NP_196543	123.866	38.14	64.7072
adenine phosphoribosyl transferase	I0693		1.70276	M5<ZE	3.38769	pgla-s47918-1	MA_119915g0010	NP_564284	81.5204	33.33	32.1739
adenine phosphoribosyl transferase	I0700		1.69048	M5<ZE	3.31291	pgla-s47918-1	MA_119915g0010	NP_564284	49.6412	38.83	32.1739
ADP glucose pyrophosphorylase small subunit 1	I0390	M5<D3	2.11267		1.44451	pgla-c21533-3	MA_88294g0010	NP_199641	176.136	31.07	73.4617
alcohol dehydrogenase 1	I0456		1.80732	M5<ZE	3.75865	pgla-c22526-3	MA_30381g0010	NP_177837	76.9603	27.42	61.7649
alcohol dehydrogenase 1	I0502		1.21886	M5<ZE	2.19073	pgla-c22526-3	MA_30381g0010	NP_177837	87.5457	19	61.7649
alcohol dehydrogenase 1	e0239		1.39945	M5>ZE	3.13655	pgla-c22526-3	MA_30381g0010	NP_177837	76.5773	34.23	61.7649
aminomethyl transferase	e0029	M5>D3	2.11942	M5>ZE	3.66444	pgla-s51183-2	MA_89804g0010	NP_192950	46.6825	33.33	30.8709
aminopeptidase family protein, cytosolic	I0331		1.00242	M5<ZE	2.98553	pgla-c17961-1	MA_16499g0020	NP_194821	10.6117	4.39	94.4917
aspartyl protease family protein	e0231	M5<D3	2.7118	M5<ZE	4.22897	pgla-c7508-3	MA_101119g0010	NP_001031219	39.2314	6.97	68.8893
ATPase subunit 1	e0211		1.15273	M5<ZE	2.97981	pgla-c11859-3	MA_10307382g0050	NP_085571	66.9088	28.01	39.2266
beta-1,3-glucanase 1	I0518	M5<D3	2.63239		1.12656	pgla-c26111-3	MA_10337257g0010	NP_191286	14.0578	5.94	35.4409
biotin/lipoyl attachment domain-containing protein	I0599		2.1372	M5>ZE	3.18467	pgla-s38927-2	MA_200466g0010	NP_001030871	4.92246	4.51	32.6198
carbon-nitrogen hydrolase family protein	I0549		1.36459	M5>ZE	2.41475	pgla-c10160-1	MA_10431449g0010	NP_196765	57.4358	17.37	52.3392
chaperonin, putative	I0284		1.51728	M5>ZE	2.73095	pgla-c13842-1	MA_97627g0010	NP_187956	432.679	46.64	59.1909
chaperonin, putative	I0298		1.26182	M5>ZE	2.60755	pgla-c9289-3	MA_97627g0010	NP_187956	153.53	24.42	61.3137
cold, circadian rhythm, and RNA binding 2	e0238		1.41988	M5<ZE	5.01455	pgla-c14875-2	MA_10435321g0010	NP_179760	276.685	29.58	22.1505
cruciferin 3	I0585		1.09148	M5<ZE	2.31205	pgla-s33587+2	MA_67677g0010	NP_194581	68.4771	23.74	29.313
cruciferin 3	I0701		1.43255	M5<ZE	5.08132	pgla-s33587+2	MA_67677g0010	NP_194581	151.564	36.96	29.313
cruciferin 3	I0720		1.39997	M5<ZE	4.29316	pgla-s33587+2	MA_67677g0010	NP_194581	23.1343	14.4	29.313
cruciferin 3	I0728		1.78032	M5<ZE	3.66309	pgla-s33587+2	MA_67677g0010	NP_194581	18.1266	18.29	29.313
cruciferin 3	I0730		1.09261	M5<ZE	2.416	pgla-c2041+1	MA_67677g0010	NP_194581	141.366	26.83	32.9069
cruciferin 3	I0736	M5>D3	2.43248		1.15844	pgla-s33587+2	MA_67677g0010	NP_194581	32.4836	21.01	29.313
cruciferina	e0009		1.42242	M5<ZE	6.32274	pgla-c2207-1	MA_67677g0010	NP_199225	21.7978	13.85	36.6614
cruciferina	e0013	M5<D3	4.27526	M5<ZE	2.55802	pgla-c2207-1	MA_67677g0010	NP_199225	72.9453	29.23	36.6614
cruciferina	e0014	M5<D3	2.7436	M5<ZE	3.70523	pgla-c2207-1	MA_67677g0010	NP_199225	55.2168	24.31	36.6614
cruciferina	e0217		1.35425	M5<ZE	2.35785	pgla-c26982-1	MA_67677g0010	NP_199225	106.34	29.5	29.3578
cruciferina	e0247	M5<D3	5.97442	M5<ZE	4.39798	pgla-c2207-1	MA_67677g0010	NP_199225	146.929	31.08	36.6614
cruciferina	I0463		1.89236	M5<ZE	5.52763	pgla-c2207-1	MA_67677g0010	NP_199225	49.6713	28	36.6614
cruciferina	I0593		1.03191	M5<ZE	2.08291	pgla-c2207-1	MA_67677g0010	NP_199225	85.8197	27.08	36.6614
cruciferina	I0654		1.40227	M5<ZE	18.7897	pgla-c2207-1	MA_67677g0010	NP_199225	29.8365	13.85	36.6614
cruciferina	I0685		1.01916	M5<ZE	3.72563	pgla-c2207-1	MA_67677g0010	NP_199225	52.0932	18.77	36.6614
cruciferina	I0689		1.32211	M5<ZE	2.15124	pgla-c2207-1	MA_67677g0010	NP_199225	41.9585	18.77	36.6614
cruciferina	I0703	M5<D3	3.12632	M5<ZE	4.08988	pgla-c2207-1	MA_67677g0010	NP_199225	74.7569	23.08	36.6614
cruciferina	I0813	M5<D3	2.29366	M5<ZE	6.13534	pgla-c2207-1	MA_67677g0010	NP_199225	35.0412	13.85	36.6614
cyanate hydratase	e0219	M5<D3	2.24679	M5<ZE	20.1995	pgla-c7971-3	MA_10761g0010	NP_188991	62.074	21.28	31.2356
cyanate hydratase	e0221		1.74831	M5<ZE	7.15574	pgla-s38977-3	MA_10761g0010	NP_188991	35.1251	13.45	30.3928
cyanate hydratase	e0222	M5<D3	4.13161	M5<ZE	40.8942	pgla-s38977-3	MA_10761g0010	NP_188991	107.246	16.36	30.3928
cysteine protease inhibitor, putative / cystatin, putative	I0701		1.43255	M5<ZE	5.08132	pgla-c6841-2	MA_4477g0010	NP_850570	71.6598	34.88	33.949
cysteine protease inhibitor/ serine-type endopeptidase inhibitor	I0479		1.47964	M5<ZE	2.53541	pgla-c21468-3	MA_2450g0010	NP_175202	50.9781	16.8	58.1252
DC1 domain-containing protein	I0251	M5<D3	2.43335		1.58075	pgla-c703-2	MA_62264g0010	NP_564756	10.1827	6.7	49.0509
desiccation-like protein	I0594	M5>D3	2.03198		1.41772	pgla-c16491-1	MA_457949g0010	NP_564518	86.1407	17.22	45.5267
developmental protein DAG, plastid, putative	I0450		1.13382	M5>ZE	2.19497	pgla-c3164-1	MA_15760g0010	NP_172610	73.6183	28.52	32.2986
embryo sac development arrest 9	I0307		1.37196	M5>ZE	2.28088	pgla-c6710-2	MA_10435905g0030	NP_195146	76.7216	17.5	47.8893
Em-like protein GEA6, group 1 LEA protein	e0003		1.30439	M5<ZE	4.68023	pgla-c25456-3	MA_3324524g0010	NP_181546	31.9107	10.53	31.9666
Em-like protein GEA6, group 1 LEA protein	e0221		1.74831	M5<ZE	7.15574	pgla-c25456-3	MA_3324524g0010	NP_181546	23.7161	11.93	31.9666
Em-like protein GEA6, group 1 LEA protein	I0808	M5<D3	2.74232	M5<ZE	2.44781	pgla-c25456-3	MA_3324524g0010	NP_181546	37.4094	14.04	31.9666
encoded CLP protease 1, nuclear	I0760	M5<D3	2.17639	M5<ZE	2.64975	pgla-c8599-3	MA_806g0010	NP_563657	17.419	5.6	51.0117
enolase, putative	e0029	M5>D3	2.11942	M5>ZE	3.66444	pgla-c6257-1	MA_10436771g0010	NP_177543	63.7342	25.62	38.9381
ethylene-responsive protein, putative	I0785		1.1035	M5<ZE	2.80601	pgla-c1296-2	MA_10431018g0010	NP_172445	26.6179	11.99	44.2617
eukaryotic translation initiation factor 4A-2	I0413		1.0193	M5>ZE	2.05188	pgla-c1794-2	MA_10432535g0010	NP_175829	123.465	26	62.6784
eukaryotic translation initiation factor 4A-2	I0411	M5<D3	4.78326		1.23131	pgla-c8626-1	MA_10432535g0010	NP_175829	135.013	30.12	67.7383
F17F16.3 protein	I0331		1.00242	M5<ZE	2.98553	pgla-s59261-3	MA_134064g0010	NP_173121	87.5276	34.78	26.2413
F17F16.3 protein	I0331		1.00242	M5<ZE	2.98553	pgla-c16167+3	MA_134064g0010	NP_173121	87.3097	27.76	43.4538
F17F16.3 protein	I0349		1.05213	M5<ZE	4.81098	pgla-c16167+3	MA_134064g0010	NP_173121	74.2989	27.76	43.4538
fatty acid biosynthesis 2	e0179	M5>D3	2.92448	M5>ZE	2.846	pgla-c20411-1	MA_10433963g0010	NP_181899	98.8521	34.94	61.3581
fatty acid biosynthesis 2	I0495		1.80667	M5>ZE	2.5891	pgla-c20411-1	MA_10433963g0010	NP_181899	34.8274	9.48	61.3581
flowering locus KH domain	e0211		1.15273	M5<ZE	2.97981	pgla-c14662-3	MA_10433906g0010	NP_187112	90.7552	22.7	53.1768
glutathione dehydrogenase	I0681		1.863	M5<ZE	3.31345	pgla-c26685-1	MA_103215g0010	NP_177662	329.317	30	43.1466
glutathione peroxidase 6	e0011	M5<D3	2.85887	M5<ZE	6.96951	pgla-c9857-3	MA_10430027g0010	NP_192897	48.7609	27.81	35.5802
glutathione transferase 29	I0644	M5<D3	2.03906		1.44252	pgla-c20131-2	MA_2168g0030	NP_172507	26.3581	6.48	40.7814
glycine-rich protein	e0254	M5>D3	2.03594		1.01799	pgla-c17566-3	MA_773806g0010	NP_849937	22.5572	17.46	39.3597
glyoxalase I homolog	e0091	M5<D3	2.53985	M5<ZE	2.4198	pgla-c12953-3	MA_228887g0010	NP_001031025	155.621	24.25	45.7317
histone acetyltransferase	I0633		1.23635	M5>ZE	2.3821	pgla-c111-1	MA_69008g0010	NP_174261	15.0304	10.15	38.4835
HSP 101	I0153		1.10769	M5<ZE	2.4383	pgla-c8300-2	MA_21130g0010	NP_565083	180.263	36.8	41.0437
HSP17.6 class I small	I0782	M5<D3	3.67071	M5<ZE	4.69484	pgla-c18138-2	MA_93746g0010	NP_175759	52.8049	18.29	20.396
HSP17.6 class I small	I0785		1.1035	M5<ZE	2.80601	pgla-c18138-2	MA_93746g0010	NP_175759	35.2354	17.14	20.396
HSP18.2	I0791		1.75462	M5<ZE	5.53245	pgla-s56665-3	MA_10426614g0010	NP_200780	42.2209	14.24	33.0653
HSP18.2	I0797		1.08479	M5<ZE	2.82247	pgla-s46580-2	MA_24774g0010	NP_200780	54.8821	17.31	18.052
HSP18.2	I0787	M5<D3	2.16626		1.83186	pgla-c18139-1	MA_93746g0010	NP_200780	15.5841	17.52	15.9517
HSP21	e0010	M5<D3	2.0513	M5<ZE	5.37373	pgla-c23446-2	MA_10436974g0020	NP_194497	37.1988	17.03	47.1689
HSP23.5 small	I0724		1.74854	M5<ZE	2.57175	pgla-c24508-2	MA_3081g0010	NP_199957	36.9513	14.33	38.8305
HSP70 protein 1	e0244	M5>D3	2.86449		1.76591	pgla-c3605-1	MA_19860g0010	NP_195870	513.821	37.09	90.5011
HSP70 protein 1	I0208	M5>D3	2.60825		1.58352	pgla-c3605-1	MA_19860g0010	NP_195870	435.725	30.48	90.5011
HSP70 protein 10, mitochondrial	I0252		1.28901	M5<ZE	3.30425	pgla-c6003-1	MA_101964g0010	NP_196521	476.206	26.78	98.3279
HSP70 protein 10, mitochondrial	I0274		1.18253	M5<ZE	2.01846	pgla-c6003-1	MA_101964g0010	NP_196521	214.095	26.78	98.3279
HSP70 protein 10, mitochondrial	I0253		1.43319	M5>ZE	2.22944	pgla-c6003-1	MA_101964g0010	NP_196521	297.008	23.89	98.3279
Hsp70-Hsp90 organizing protein 3	e0030	M5>D3	2.06707		1.13607	pgla-c8972-2	MA_10431292g0020	NP_001031620	388.471	41.45	86.3175
hydroxyproline-rich glycoprotein family protein	I0456		1.80732	M5<ZE	3.75865	pgla-c6280-2	MA_99511g0010	NP_565899	384.604	31.59	60.1171
hydroxyproline-rich glycoprotein family protein	I0468		1.62873	M5<ZE	3.70491	pgla-c6280-2	MA_99511g0010	NP_565899	436.789	35.7	60.1171
hydroxyproline-rich glycoprotein family protein	e0239		1.39945	M5>ZE	3.13655	pgla-c6280-2	MA_99511g0010	NP_565899	341.843	31.59	60.1171
hydroxyproline-rich glycoprotein family protein	e0240		1.37502	M5>ZE	2.0907	pgla-c6280-2	MA_99511g0010	NP_565899	388.595	32.9	60.1171
importin alpha	I0339	M5>D3	2.27508		1.78207	pgla-c18059-2	MA_138621g0010	NP_187328	47.2997	15.3	92.8169
isoflavone reductase, putative	I0563	M5<D3	2.2298		1.47403	pgla-c17642-1	MA_17102g0020	NP_195634	84.0305	17.52	58.1818
late embryogenesis abundant 14	e0003		1.30439	M5<ZE	4.68023	pgla-s49271-3	MA_121405g0010	NP_171654	33.9173	15.19	26.396
late embryogenesis abundant 14	e0007		1.41937	M5<ZE	5.91594	pgla-s49271-3	MA_121405g0010	NP_171654	123.247	16.88	26.396
late embryogenesis abundant 14	e0008	M5<D3	2.52542	M5<ZE	7.09507	pgla-s47561-3	MA_121405g0010	NP_171654	100.024	21.89	25.8587
late embryogenesis abundant domain-containing protein	I0757		1.35069	M5<ZE	2.92896	pgla-c53+2	MA_41035g0010	NP_567398	11.569	12.7	14.4382
late embryogenesis abundant domain-containing protein	e0256	M5<D3	2.03305		1.29605	pgla-c53+2	MA_41035g0010	NP_567398	73.3853	19.84	14.4382
late embryogenesis abundant protein 29, putative	I0380		1.28213	M5<ZE	2.48807	pgla-s27112-3	MA_26706g0010	NP_188188	90.3785	30.86	17.3148
late embryogenesis abundant protein 29, putative	e0211		1.15273	M5<ZE	2.97981	pgla-s27112-3	MA_26706g0010	NP_188188	72.7878	30.86	17.3148
late embryogenesis abundant protein 31 (RAB28)	e0027	M5<D3	2.40675		1.06825	pgla-s27210-2	MA_1400g0010	NP_188888	80.3798	28.85	21.8571
late embryogenesis abundant protein 47	e0027	M5<D3	2.40675		1.06825	pgla-s27263+2	MA_1400g0010	NP_198150	53.3927	18.61	25.3432
late embryogenesis abundant protein, putative	I0335		1.38303	M5<ZE	2.03573	pgla-c2093+1	MA_222634g0010	NP_175678	83.3967	17.97	33.9502
late embryogenesis abundant protein, putative	I0336		1.61961	M5<ZE	2.35578	pgla-c2093+1	MA_222634g0010	NP_175678	103.001	17.97	33.9502
late embryogenesis abundant protein, putative	I0349		1.05213	M5<ZE	4.81098	pgla-c2093+1	MA_222634g0010	NP_175678	62.1322	17.97	33.9502
late embryogenesis abundant protein, putative	I0331		1.00242	M5<ZE	2.98553	pgla-s33886-1	MA_222634g0010	NP_190872	21.2482	11.85	31.2103
late embryogenesis abundant protein, putative	e0249		1.24755	M5>ZE	2.01977	pgla-c2093+1	MA_222634g0010	NP_175678	96.8188	17.97	33.9502
low expression of osmotically responsive genes 1	I0331		1.00242	M5<ZE	2.98553	pgla-c8305-1	MA_10436771g0010	NP_181192	11.4046	15.72	41.4856
MD-2-related lipid recognition domain-containing protein	I0787	M5<D3	2.16626		1.83186	pgla-s48488-3	MA_17906g0010	NP_566400	28.9867	7.04	31.0028
metacaspase 4	I0383		1.10532	M5>ZE	2.23268	pgla-c6147-3	MA_10430708g0010	NP_178052	63.8316	15.91	63.7214
mosaic death 1	I0533	M5<D3	2.49114		1.31316	pgla-c14507-1	MA_10435961g0030	NP_565331	71.8656	12.81	69.8001
NAD+ ADP-ribosyltransferase	I0181		2.00206	M5>ZE	2.22664	pgla-s30785-1	MA_125674g0010	NP_197639	72.5275	31.45	36.1105
NADH-ubiquinone oxidoreductase 24 kDa subunit, putative	I0653		1.43111	M5<ZE	3.07609	pgla-c4053-2	MA_19075g0010	NP_567244	35.8779	13.57	53.4764
oxidoreductase	I0497		1.06586	M5<ZE	2.82652	pgla-c25626-2	MA_175913g0010	NP_564761	246.25	30.97	52.1028
oxidoreductase, zinc-binding dehydrogenase family protein	I0533	M5<D3	2.49114		1.31316	pgla-c6801-3	MA_8441g0010	NP_173786	73.2442	27.68	44.5033
oxidoreductase, zinc-binding dehydrogenase family protein	I0533	M5<D3	2.49114		1.31316	pgla-c10986-1	MA_8441g0010	NP_173786	68.1593	23.08	55.3036
peroxiredoxin type 2, putative	e0221		1.74831	M5<ZE	7.15574	pgla-s49460-3	MA_61158g0010	NP_190864	31.3346	24.44	33.7856
phosphatidylethanolamine-binding family protein	I0647		1.36248	M5<ZE	2.36238	pgla-c10618-2	MA_194736g0010	NP_195750	185.225	31.56	33.7035
phosphatidylethanolamine-binding family protein	I0648		1.34539	M5<ZE	3.19748	pgla-c10618-2	MA_194736g0010	NP_195750	227.743	34.55	33.7035
phosphoglucomutase, cytoplasmic, putative / glucose phosphomutase, putative	I0274		1.18253	M5<ZE	2.01846	pgla-c22216-1	MA_19189g0010	NP_173732	53.7805	20.86	70.1658
phosphoglucosamine mutase family protein	I0355	M5>D3	2.36705	M5>ZE	2.99948	pgla-c12278-3	MA_10663g0010	NP_568350	55.9733	15.97	45.8946
phosphoribosylformylglycinamidine cyclo-ligase	I0567		1.18491	M5>ZE	2.09774	pgla-c5937-3	MA_10199583g0010	NP_191061	67.2765	13.75	46.5455
protein phosphatase 2C, putative	I0608		1.0205	M5<ZE	2.88354	pgla-c5316-3	MA_105452g0010	NP_565480	56.3342	12.12	58.615
protein-L-isoaspartate (D-aspartate) O-methyltransferase 2	I0686	M5<D3	2.71442	M5<ZE	4.51609	pgla-c21586-3	MA_159111g0090	NP_199835	121.054	21.6	52.0679
pyrophosphorylase 6	I0607		1.19853	M5>ZE	2.2878	pgla-c6498-2	MA_179438g0010	NP_196527	83.0037	15.87	47.2981
pyruvate decarboxylase 2	I0314		1.48776	M5>ZE	2.88734	pgla-c13556-3	MA_398390g0010	NP_200307	57.3955	9.22	57.2744
pyruvate dehydrogenase complex E1 alpha subunit	I0468		1.62873	M5<ZE	3.70491	pgla-c286-2	MA_599940g0010	NP_176198	66.9164	32.09	65.9702
quinone reductase family protein	I0703	M5<D3	3.12632	M5<ZE	4.08988	pgla-s49862-3	MA_125690g0020	NP_194457	12.6875	14.53	31.2152
ribulose-1,5-bisphosphate carboxylase/oxygenase large subunit	e0032	M5>D3	2.00889	M5>ZE	2.4907	pgla-c9119-1	MA_10299180g0020	NP_051067	95.1842	17.39	65.6512
RNA recognition motif (RRM)-containing protein	I0463		1.89236	M5<ZE	5.52763	pgla-c13502-2	MA_17763g0010	NP_177820	46.372	17.05	59.6419
RNA recognition motif (RRM)-containing protein	I0511		1.77497	M5>ZE	3.35933	pgla-c22131-3	MA_68291g0010	NP_851001	25.9005	6.65	42.8757
RNA recognition motif (RRM)-containing protein	I0545		1.97987	M5>ZE	2.31407	pgla-c22131-3	MA_68291g0010	NP_851001	2.84502	11.17	42.8757
RNA recognition motif (RRM)-containing protein	e0037	M5>D3	2.86784		1.59069	pgla-c19625-3	MA_125759g0010	NP_683559	184.044	37.36	57.6538
RNA-binding protein 47A	I0409	M5>D3	3.17026	M5>ZE	2.38508	pgla-c24974-1	MA_10433660g0010	NP_175383	48.6592	16.3	75.0495
rotamase FKBP 1 / peptidyl-prolyl cis-trans isomerase	e0045	M5>D3	2.24851		1.47998	pgla-c778-2	MA_19406g0010	NP_189160	179.434	29.16	60.8698
rubisco activase	e0102		1.15886	M5>ZE	3.88962	pgla-c12952-1	MA_10433855g0010	NP_565913	6.0437	17.58	21.3979
S-adenosylmethionine synthase 3	I0409	M5>D3	3.17026	M5>ZE	2.38508	pgla-c6560-3	MA_197296g0010	NP_188365	80.841	28.27	62.963
semialdehyde dehydrogenase family protein	I0506		1.48662	M5>ZE	2.19078	pgla-c4837-3	MA_10432249g0010	NP_172934	111.618	23.6	63.5175
serine/arginine-rich 22	I0696	M5<D3	2.00094	M5<ZE	2.29931	pgla-s50097-3	MA_10435943g0010	NP_001078474	11.2577	12.66	26.3425
succinic semialdehyde dehydrogenase	I0382		1.20359	M5<ZE	2.35064	pgla-c10024-2	MA_159144g0120	NP_178062	95.1765	32.69	50.0823
superoxide dismutase 1 [copper, zinc]	e0217		1.35425	M5<ZE	2.35785	pgla-s37604-1	MA_185038g0010	NP_001077494	69.476	33.91	24.4076
superoxide dismutase 1, [Mn]	I0699		1.3514	M5<ZE	2.0455	pgla-s44049-2	MA_263616g0010	NP_187703	382.85	31.56	31.2391
superoxide dismutase 2 [copper, zinc]	e0015		1.51494	M5<ZE	5.8796	pgla-c17883-2	MA_151542g0010	NP_565666	14.6015	16.61	29.8065
superoxide dismutase 2 [copper, zinc]	e0019		1.69936	M5<ZE	3.5504	pgla-c17883-2	MA_151542g0010	NP_565666	39.4346	22.02	29.8065
temperature-induced lipocalin-1, putative	I0702	M5<D3	3.12682	M5<ZE	2.57021	pgla-c12888-3	MA_43865g0010	NP_200615	103.775	23.21	32.1023
thiol-disulfide exchange intermediate	e0034		1.64123	M5>ZE	2.35269	pgla-c21162-2	MA_10433357g0010	NP_182269	223.663	23.03	69.8732
triose-phosphate isomerase	I0661		1.0277	M5<ZE	2.86944	pgla-s48500-2	MA_18274g0010	NP_191104	106.347	40.15	29.6525
UbiE/COQ5 methyltransferase family protein	e0231	M5<D3	2.7118	M5<ZE	4.22897	pgla-c1212-2	MA_159067g0320	NP_001078760	29.2822	18.95	56.5375
ubiquinol-cytochrome C reductase complex 14 kDa protein, putative	I0813	M5<D3	2.29366	M5<ZE	6.13534	pgla-c18355-3	MA_10268127g0010	NP_194973	33.9964	33.76	26.909
UTP--glucose-1-phosphate uridylyltransferase, putative	I0346		1.05628	M5<ZE	3.06624	pgla-c14469-1	MA_139378g0010	NP_197233	214.301	36.07	69.5326
UTP--glucose-1-phosphate uridylyltransferase, putative	I0325		1.13005	M5>ZE	2.08348	pgla-c14469-1	MA_139378g0010	NP_197233	319.582	43.64	69.5326
vicilin-like seed storage protein	e0009		1.42242	M5<ZE	6.32274	pgla-c26550-1	MA_8072g0010	NP_180416	207.88	18.23	59.2481
vicilin-like seed storage protein	e0010	M5<D3	2.0513	M5<ZE	5.37373	pgla-c26550-1	MA_8072g0010	NP_180416	196.338	18.23	59.2481
vicilin-like seed storage protein	e0015		1.51494	M5<ZE	5.8796	pgla-c26550-1	MA_8072g0010	NP_180416	197.897	16.12	59.2481
vicilin-like seed storage protein	I0693		1.70276	M5<ZE	3.38769	pgla-c2059-1	MA_286762g0010	NP_180416	305.854	20.41	60.8606
vicilin-like seed storage protein	I0700		1.69048	M5<ZE	3.31291	pgla-c2059-1	MA_286762g0010	NP_180416	172.551	17.42	60.8606
vicilin-like seed storage protein	I0724		1.74854	M5<ZE	2.57175	pgla-c26550-1	MA_8072g0010	NP_180416	107.408	18.23	59.2481
vicilin-like seed storage protein	I0753	M5<D3	3.26163	M5<ZE	5.12389	pgla-c26550-1	MA_8072g0010	NP_180416	95.4151	12.48	59.2481
vicilin-like seed storage protein	e0013	M5<D3	4.27526	M5<ZE	2.55802	pgla-c16919+2	MA_91053g0010	NP_566714	175.046	17.58	54.408
vicilin-like seed storage protein	e0014	M5<D3	2.7436	M5<ZE	3.70523	pgla-c16919+2	MA_91053g0010	NP_566714	68.0941	14.83	54.408
vicilin-like seed storage protein	e0020	M5>D3	2.77149	M5<ZE	3.06024	pgla-c16919+2	MA_91053g0010	NP_566714	207.804	21.19	54.408
vicilin-like seed storage protein	e0231	M5<D3	2.7118	M5<ZE	4.22897	pgla-c2237-2	MA_91053g0010	NP_566714	159.207	32.51	41.6895
vicilin-like seed storage protein	e0236		1.02241	M5<ZE	4.02933	pgla-c2113-1	MA_39524g0010	NP_566714	243.706	36.69	60.8271
vicilin-like seed storage protein	e0241		1.87112	M5<ZE	3.06162	pgla-c2237-2	MA_91053g0010	NP_566714	274.496	32.78	41.6895
vicilin-like seed storage protein	e0242		1.52168	M5<ZE	4.37913	pgla-c16919+2	MA_91053g0010	NP_566714	286.089	21.4	54.408
vicilin-like seed storage protein	e0247	M5<D3	5.97442	M5<ZE	4.39798	pgla-c16919+2	MA_91053g0010	NP_566714	163.106	17.58	54.408
vicilin-like seed storage protein	e0296		1.35927	M5<ZE	8.97389	pgla-c2113-1	MA_39524g0010	NP_566714	253.304	42.46	60.8271
vicilin-like seed storage protein	I0463		1.89236	M5<ZE	5.52763	pgla-c2113-1	MA_39524g0010	NP_566714	241.759	42.09	60.8271
vicilin-like seed storage protein	I0593		1.03191	M5<ZE	2.08291	pgla-c2113-1	MA_39524g0010	NP_566714	125.613	30.54	60.8271
vicilin-like seed storage protein	I0653		1.43111	M5<ZE	3.07609	pgla-c2237-2	MA_91053g0010	NP_566714	174.49	32.78	41.6895
vicilin-like seed storage protein	I0654		1.40227	M5<ZE	18.7897	pgla-c2237-2	MA_91053g0010	NP_566714	171.931	32.78	41.6895
vicilin-like seed storage protein	I0689		1.32211	M5<ZE	2.15124	pgla-c16919+2	MA_91053g0010	NP_566714	83.7498	10.59	54.408
vicilin-like seed storage protein	I0696	M5<D3	2.00094	M5<ZE	2.29931	pgla-c16919+2	MA_91053g0010	NP_566714	139.363	15.04	54.408
vicilin-like seed storage protein	I0701		1.43255	M5<ZE	5.08132	pgla-c2113-1	MA_39524g0010	NP_566714	176.473	35.38	60.8271
vicilin-like seed storage protein	I0702	M5<D3	3.12682	M5<ZE	2.57021	pgla-c16919+2	MA_91053g0010	NP_566714	109.479	16.95	54.408
vicilin-like seed storage protein	I0703	M5<D3	3.12632	M5<ZE	4.08988	pgla-c16919+2	MA_91053g0010	NP_566714	170.754	17.58	54.408
vicilin-like seed storage protein	I0720		1.39997	M5<ZE	4.29316	pgla-c16919+2	MA_91053g0010	NP_566714	57.4916	14.83	54.408
vicilin-like seed storage protein	I0728		1.78032	M5<ZE	3.66309	pgla-c2241+1	MA_39524g0010	NP_566714	133.773	61.35	23.2769
vicilin-like seed storage protein	I0734		1.61787	M5<ZE	2.01667	pgla-c16919+2	MA_91053g0010	NP_566714	313.143	14.83	54.408
vicilin-like seed storage protein	I0740		1.65637	M5<ZE	3.83073	pgla-c2241+1	MA_39524g0010	NP_566714	57.8716	26.09	23.2769
vicilin-like seed storage protein	I0677		1.19471	M5>ZE	6.04566	pgla-c16919+2	MA_91053g0010	NP_566714	81.0643	13.98	54.408
V-type proton ATPase subunit E3	I0593		1.03191	M5<ZE	2.08291	pgla-s46486-2	MA_87523g0010	NP_176602	40.2823	25.91	34.1079
