# Supplementary material for: Desiccation as a Post-maturation Treatment Helps Complete Maturation of Norway Spruce Somatic Embryos: Carbohydrates, Phytohormones and Proteomic Status
Source: Front Plant Sci. 2022 Feb 14;13:823617. doi: 10.3389/fpls.2022.823617 (PMC8882965; doi:10.3389/fpls.2022.823617)
Supplement: Supplementary file 6 [file Table_6.xlsx]

## Sheet: List1
Supplementary Table 5: Molecular function and biological process of the significant proteins obtained by GO annotations.
Id	Protein assignment	N° spots	abund. M5-D3	abund. M5-ZE	Access. NCBI	Molecular Function	Biological process
1053	12S seed storage protein	I0730		M5<ZE	NP_171885	storage protein	stored energy
1061	1-cysteine peroxiredoxin 1	I0682		M5<ZE	NP_175247	catalytic activity	acquisition of desiccation tolerance
1062	1-cysteine peroxiredoxin 1	I0685		M5<ZE	NP_175247	catalytic activity	acquisition of desiccation tolerance
1063	1-cysteine peroxiredoxin 1	I0688		M5<ZE	NP_175247	catalytic activity	acquisition of desiccation tolerance
1223	2,3-biphosphoglycerate-independent phosphoglycerate mutase, putative	I0232		M5>ZE	NP_563852	catalytic activity	carbohydrate metabolic process
1224	2,3-biphosphoglycerate-independent phosphoglycerate mutase, putative	I0294		M5>ZE	NP_563852	catalytic activity	carbohydrate metabolic process
1137	20S proteasome beta subunit C1	I0692		M5<ZE	NP_564149	catalytic activity	protein metabolic process
1222	3'(2'),5'-bisphosphate nucleotidase/ inositol or phosphatidylinositol phosphatase	e0026		M5>ZE	NP_201203	binding	phosphate-containing compound metabolic process
1089	40S ribosomal protein S12	e0005		M5<ZE	NP_180766	structural molecule activity	protein metabolic process
1201	60 kDa chaperonin alpha subunit, chloroplastic	I0282		M5>ZE	NP_180367	stabilisation	protein metabolic process
1202	60 kDa chaperonin alpha subunit, chloroplastic	I0290		M5>ZE	NP_180367	stabilisation	protein metabolic process
1071	6-phosphogluconate dehydrogenase family protein	I0364		M5<ZE	NP_176601	catalytic activity	generation of precursor metabolites and energy
1258	actin 7	I0466	M5>D3		NP_196543	structural molecule activity	cytokinesis = cellular process
1138	adenine phosphoribosyl transferase	I0693		M5<ZE	NP_564284	catalytic activity	metabolic process
1139	adenine phosphoribosyl transferase	I0700		M5<ZE	NP_564284	catalytic activity	metabolic process
1264	ADP glucose pyrophosphorylase small subunit 1	I0390	M5<D3		NP_199641	catalytic activity	lipid metabolic process
1075	alcohol dehydrogenase 1	I0456		M5<ZE	NP_177837	catalytic activity	apoptotic process
1077	alcohol dehydrogenase 1	I0502		M5<ZE	NP_177837	catalytic activity	apoptotic process
1198	alcohol dehydrogenase 1	e0239		M5>ZE	NP_177837	catalytic activity	apoptotic process
1212	aminomethyl transferase	e0029	M5>D3	M5>ZE	NP_192950	catalytic activity	undefined or others
1112	aminopeptidase family protein, cytosolic	I0331		M5<ZE	NP_194821	catalytic activity	stored energy
1037	aspartyl protease family protein	e0231	M5<D3	M5<ZE	NP_001031219	catalytic activity	protein metabolic process
1045	ATPase subunit 1	e0211		M5<ZE	NP_085571	catalytic activity	generation of precursor metabolites and energy
1251	beta-1,3-glucanase 1	I0518	M5<D3		NP_191286	catalytic activity	response to stress
1183	biotin/lipoyl attachment domain-containing protein	I0599		M5>ZE	NP_001030871	undefined	undefined or others
1216	carbon-nitrogen hydrolase family protein	I0549		M5>ZE	NP_196765	catalytic activity	metabolic process
1206	chaperonin, putative	I0284		M5>ZE	NP_187956	stabilisation	protein metabolic process
1207	chaperonin, putative	I0298		M5>ZE	NP_187956	stabilisation	protein metabolic process
1081	cold, circadian rhythm, and RNA binding 2	e0238		M5<ZE	NP_179760	catalytic activity	nucleobase-containing compound metabolic process
1107	cruciferin 3	I0585		M5<ZE	NP_194581	storage protein	stored energy
1108	cruciferin 3	I0701		M5<ZE	NP_194581	storage protein	stored energy
1109	cruciferin 3	I0720		M5<ZE	NP_194581	storage protein	stored energy
1110	cruciferin 3	I0728		M5<ZE	NP_194581	storage protein	stored energy
1111	cruciferin 3	I0730		M5<ZE	NP_194581	storage protein	stored energy
1252	cruciferin 3	I0736	M5>D3		NP_194581	storage protein	stored energy
1119	cruciferina	e0013	M5<D3	M5<ZE	NP_199225	storage protein	stored energy
1120	cruciferina	e0014	M5<D3	M5<ZE	NP_199225	storage protein	stored energy
1121	cruciferina	e0217	M5<D3	M5<ZE	NP_199225	storage protein	stored energy
1122	cruciferina	e0247	M5<D3	M5<ZE	NP_199225	storage protein	stored energy
1123	cruciferina	I0463		M5<ZE	NP_199225	storage protein	stored energy
1124	cruciferina	I0593		M5<ZE	NP_199225	storage protein	stored energy
1125	cruciferina	I0654		M5<ZE	NP_199225	storage protein	stored energy
1126	cruciferina	I0685		M5<ZE	NP_199225	storage protein	stored energy
1127	cruciferina	I0689		M5<ZE	NP_199225	storage protein	stored energy
1128	cruciferina	I0703	M5<D3	M5<ZE	NP_199225	storage protein	stored energy
1129	cruciferina	I0813	M5<D3	M5<ZE	NP_199225	storage protein	stored energy
1130	cruciferina	e0009		M5<ZE	NP_199225	storage protein	stored energy
1098	cyanate hydratase	e0219	M5<D3	M5<ZE	NP_188991	catalytic activity	response to stress
1099	cyanate hydratase	e0221		M5<ZE	NP_188991	catalytic activity	response to stress
1100	cyanate hydratase	e0222	M5<D3	M5<ZE	NP_188991	catalytic activity	response to stress
1180	cysteine protease inhibitor, putative / cystatin, putative	I0701		M5<ZE	NP_850570	catalytic activity	protein metabolic process
1060	cysteine protease inhibitor/ serine-type endopeptidase inhibitor	I0479		M5<ZE	NP_175202	catalytic activity	protein metabolic process
1270	DC1 domain-containing protein	I0251	M5<D3		NP_564756	catalytic activity	generation of precursor metabolites and energy
1269	desiccation-like protein	I0594	M5>D3		NP_564518	dessiccation protein	acquisition of desiccation tolerance
1186	developmental protein DAG, plastid, putative	I0450		M5>ZE	NP_172610	undefined	undefined or others
1213	embryo sac development arrest 9	I0307		M5>ZE	NP_195146	catalytic activity	carbohydrate metabolic process
1091	Em-like protein GEA6, group 1 LEA protein	e0003		M5<ZE	NP_181546	dessiccation protein	acquisition of desiccation tolerance
1092	Em-like protein GEA6, group 1 LEA protein	e0221		M5<ZE	NP_181546	dessiccation protein	acquisition of desiccation tolerance
1093	Em-like protein GEA6, group 1 LEA protein	I0808	M5<D3	M5<ZE	NP_181546	dessiccation protein	acquisition of desiccation tolerance
1136	encoded CLP protease 1, nuclear	I0760	M5<D3	M5<ZE	NP_563657	catalytic activity	protein metabolic process
1197	enolase, putative	e0029	M5>D3	M5>ZE	NP_177543	catalytic activity	carbohydrate metabolic process
1054	ethylene-responsive protein, putative	I0785		M5<ZE	NP_172445	catalytic activity	undefined or others
1194	eukaryotic translation initiation factor 4A-2	I0413		M5>ZE	NP_175829	catalytic activity	nucleobase-containing compound metabolic process
1243	eukaryotic translation initiation factor 4A-2	I0411	M5<D3		NP_175829	catalytic activity	nucleobase-containing compound metabolic process
1055	F17F16.3 protein	I0331		M5<ZE	NP_173121	undefined	undefined or others
1057	F17F16.3 protein	I0349		M5<ZE	NP_173121	undefined	undefined or others
1203	fatty acid biosynthesis 2	e0179	M5>D3	M5>ZE	NP_181899	catalytic activity	lipid metabolic process
1204	fatty acid biosynthesis 2	I0495		M5>ZE	NP_181899	catalytic activity	lipid metabolic process
1094	flowering locus KH domain	e0211		M5<ZE	NP_187112	catalytic activity	nucleobase-containing compound metabolic process
1073	glutathione dehydrogenase	I0681		M5<ZE	NP_177662	catalytic activity	protein metabolic process
1104	glutathione peroxidase 6	e0011	M5<D3	M5<ZE	NP_192897	catalytic activity	response to stress
1233	glutathione transferase 29	I0644	M5<D3		NP_172507	catalytic activity	protein metabolic process
1278	glycine-rich protein	e0254	M5>D3		NP_849937	undefined	undefined or others
1036	glyoxalase I homolog	e0091	M5<D3	M5<ZE	NP_001031025	catalytic activity	response to stress
1189	histone acetyltransferase	I0633		M5>ZE	NP_174261	binding	undefined or others
1142	HSP 101	I0153		M5<ZE	NP_565083	catalytic activity	protein metabolic process
1067	HSP17.6 class I small	I0782	M5<D3	M5<ZE	NP_175759	response to stress	response to stimulus
1068	HSP17.6 class I small	I0785		M5<ZE	NP_175759	response to stress	response to stimulus
1134	HSP18.2	I0791		M5<ZE	NP_200780	response to stress	response to stimulus
1135	HSP18.2	I0797		M5<ZE	NP_200780	response to stress	response to stimulus
1268	HSP18.2	I0787	M5<D3		NP_200780	response to stress	response to stimulus
1106	HSP21	e0010	M5<D3	M5<ZE	NP_194497	response to stress	response to stress
1132	HSP23.5 small	I0724		M5<ZE	NP_199957	response to stress	response to stress
1256	HSP70 protein 1	e0244	M5>D3		NP_195870	stabilisation	protein metabolic process
1257	HSP70 protein 1	I0208	M5>D3		NP_195870	stabilisation	protein metabolic process
1116	HSP70 protein 10, mitochondrial	I0252		M5<ZE	NP_196521	response to stress	protein metabolic process
1117	HSP70 protein 10, mitochondrial	I0274		M5<ZE	NP_196521	response to stress	protein metabolic process
1214	HSP70 protein 10, mitochondrial	I0253		M5>ZE	NP_196521	response to stress	protein metabolic process
1232	Hsp70-Hsp90 organizing protein 3	e0030	M5>D3		NP_001031620	stabilisation	response to stimulus
1153	hydroxyproline-rich glycoprotein family protein	I0456		M5<ZE	NP_565899	binding	metabolic process
1154	hydroxyproline-rich glycoprotein family protein	I0468		M5<ZE	NP_565899	binding	metabolic process
1225	hydroxyproline-rich glycoprotein family protein	e0239		M5>ZE	NP_565899	binding	metabolic process
1226	hydroxyproline-rich glycoprotein family protein	e0240		M5>ZE	NP_565899	binding	metabolic process
1246	importin alpha	I0339	M5>D3		NP_187328	transporter activity	intracellular transport
1253	isoflavone reductase, putative	I0563	M5<D3		NP_195634	catalytic activity	carbohydrate metabolic process
1050	late embryogenesis abundant 14	e0003		M5<ZE	NP_171654	dessiccation protein	acquisition of desiccation tolerance
1051	late embryogenesis abundant 14	e0007		M5<ZE	NP_171654	dessiccation protein	acquisition of desiccation tolerance
1052	late embryogenesis abundant 14	e0008	M5<D3	M5<ZE	NP_171654	dessiccation protein	acquisition of desiccation tolerance
1247	late embryogenesis abundant 31 (RAB28)	e0027	M5<D3		NP_188888	undefined	acquisition of desiccation tolerance
1263	late embryogenesis abundant 47	e0027	M5<D3		NP_198150	undefined	acquisition of desiccation tolerance
1179	late embryogenesis abundant domain-containing protein	I0757		M5<ZE	NP_567398	undefined	response to stress
1274	late embryogenesis abundant domain-containing protein	e0256	M5<D3		NP_567398	undefined	response to stress
1096	late embryogenesis abundant protein 29, putative	e0211		M5<ZE	NP_188188	dessiccation protein	acquisition of desiccation tolerance
1097	late embryogenesis abundant protein 29, putative	I0380		M5<ZE	NP_188188	dessiccation protein	acquisition of desiccation tolerance
1064	late embryogenesis abundant protein, putative	I0335		M5<ZE	NP_175678	dessiccation protein	acquisition of desiccation tolerance
1065	late embryogenesis abundant protein, putative	I0336		M5<ZE	NP_175678	dessiccation protein	acquisition of desiccation tolerance
1066	late embryogenesis abundant protein, putative	I0349		M5<ZE	NP_175678	dessiccation protein	acquisition of desiccation tolerance
1102	late embryogenesis abundant protein, putative	I0331		M5<ZE	NP_190872	dessiccation protein	acquisition of desiccation tolerance
1193	late embryogenesis abundant protein, putative	e0249		M5>ZE	NP_175678	dessiccation protein	acquisition of desiccation tolerance
1090	low expression of osmotically responsive genes 1	I0331		M5<ZE	NP_181192	catalytic activity	undefined or others
1273	MD-2-related lipid recognition domain-containing protein	I0787	M5<D3		NP_566400	undefined	intracellular transport
1200	metacaspase 4	I0383		M5>ZE	NP_178052	catalytic activity	apoptotic process
1271	mosaic death 1	I0533	M5<D3		NP_565331	catalytic activity	lipid metabolic process
1218	NAD+ ADP-ribosyltransferase	I0181		M5>ZE	NP_197639	catalytic activity	nucleobase-containing compound metabolic process
1177	NADH-ubiquinone oxidoreductase 24 kDa subunit, putative	I0653		M5<ZE	NP_567244	catalytic activity	generation of precursor metabolites and energy
1140	oxidoreductase	I0497		M5<ZE	NP_564761	catalytic activity	metabolic process
1239	oxidoreductase, zinc-binding dehydrogenase family protein	I0533	M5<D3		NP_173786	catalytic activity	carbohydrate metabolic process
1101	peroxiredoxin type 2, putative	e0221		M5<ZE	NP_190864	catalytic activity	response to stress
1114	phosphatidylethanolamine-binding family protein	I0647		M5<ZE	NP_195750	binding	undefined or others
1115	phosphatidylethanolamine-binding family protein	I0648		M5<ZE	NP_195750	binding	undefined or others
1058	phosphoglucomutase, cytoplasmic, putative / glucose phosphomutase, putative	I0274		M5<ZE	NP_173732	catalytic activity	catabolic process
1229	phosphoglucosamine mutase family protein	I0355	M5>D3	M5>ZE	NP_568350	catalytic activity	undefined or others
1209	phosphoribosylformylglycinamidine cyclo-ligase	I0567		M5>ZE	NP_191061	catalytic activity	nucleobase-containing compound metabolic process
1144	protein phosphatase 2C, putative	I0608		M5<ZE	NP_565480	catalytic activity	protein metabolic process
1131	protein-L-isoaspartate (D-aspartate) O-methyltransferase 2	I0686	M5<D3	M5<ZE	NP_199835	catalytic activity	protein metabolic process
1215	pyrophosphorylase 6	I0607		M5>ZE	NP_196527	catalytic activity	phosphate metabolic process
1219	pyruvate decarboxylase 2	I0314		M5>ZE	NP_200307	catalytic activity	coenzyme metabolic process
1069	pyruvate dehydrogenase complex E1 alpha subunit	I0468		M5<ZE	NP_176198	catalytic activity	carbohydrate metabolic process
1105	quinone reductase family protein	I0703	M5<D3	M5<ZE	NP_194457	catalytic activity	metabolic process
1184	ribulose-1,5-bisphosphate carboxylase/oxygenase large subunit	e0032	M5>D3	M5>ZE	NP_051067	structural molecule activity	protein metabolic process
1275	RNA recognition motif (RRM)-containing protein	e0037	M5>D3		NP_683559	catalytic activity	nucleobase-containing compound metabolic process
1074	RNA recognition motif (RRM)-containing protein	I0463		M5<ZE	NP_177820	binding	undefined or others
1230	RNA recognition motif (RRM)-containing protein	I0511		M5>ZE	NP_851001	binding	undefined or others
1231	RNA recognition motif (RRM)-containing protein	I0545		M5>ZE	NP_851001	binding	undefined or others
1190	RNA-binding protein 47A	I0409	M5>D3	M5>ZE	NP_175383	catalytic activity	nucleobase-containing compound metabolic process
1248	rotamase FKBP 1 / peptidyl-prolyl cis-trans isomerase	e0045	M5>D3		NP_189160	catalytic activity	protein metabolic process
1227	rubisco activase	e0102		M5>ZE	NP_565913	structural molecule activity	response to stimulus
1208	S-adenosylmethionine synthase 3	I0409	M5>D3	M5>ZE	NP_188365	catalytic activity	cellular amino acid metabolic process
1187	semialdehyde dehydrogenase family protein	I0506		M5>ZE	NP_172934	catalytic activity	undefined or others
1041	serine/arginine-rich 22	I0696	M5<D3	M5<ZE	NP_001078474	catalytic activity	nucleobase-containing compound metabolic process
1079	succinic semialdehyde dehydrogenase	I0382		M5<ZE	NP_178062	catalytic activity	nucleobase-containing compound metabolic process
1038	superoxide dismutase 1 [copper, zinc]	e0217	M5<D3	M5<ZE	NP_001077494	catalytic activity	response to stress
1095	superoxide dismutase 1, [Mn]	I0699		M5<ZE	NP_187703	catalytic activity	response to stress
1147	superoxide dismutase 2 [copper, zinc]	e0015		M5<ZE	NP_565666	catalytic activity	response to stress
1150	superoxide dismutase 2 [copper, zinc]	e0019		M5<ZE	NP_565666	catalytic activity	response to stress
1133	temperature-induced lipocalin-1, putative	I0702	M5<D3	M5<ZE	NP_200615	transporter activity	response to stress
1205	thiol-disulfide exchange intermediate	e0034		M5>ZE	NP_182269	catalytic activity	protein metabolic process
1103	triose-phosphate isomerase	I0661		M5<ZE	NP_191104	catalytic activity	carbohydrate metabolic process
1043	UbiE/COQ5 methyltransferase family protein	e0231	M5<D3	M5<ZE	NP_001078760	catalytic activity	metabolic process
1113	ubiquinol-cytochrome C reductase complex 14 kDa protein, putative	I0813	M5<D3	M5<ZE	NP_194973	catalytic activity	generation of precursor metabolites and energy
1118	UTP--glucose-1-phosphate uridylyltransferase, putative	I0346		M5<ZE	NP_197233	catalytic activity	carbohydrate metabolic process
1217	UTP--glucose-1-phosphate uridylyltransferase, putative	I0325		M5>ZE	NP_197233	catalytic activity	carbohydrate metabolic process
1082	vicilin-like seed storage protein	e0009		M5<ZE	NP_180416	storage protein	stored energy
1083	vicilin-like seed storage protein	e0010	M5<D3	M5<ZE	NP_180416	storage protein	stored energy
1084	vicilin-like seed storage protein	e0015		M5<ZE	NP_180416	storage protein	stored energy
1085	vicilin-like seed storage protein	I0693		M5<ZE	NP_180416	storage protein	stored energy
1086	vicilin-like seed storage protein	I0700		M5<ZE	NP_180416	storage protein	stored energy
1087	vicilin-like seed storage protein	I0724		M5<ZE	NP_180416	storage protein	stored energy
1088	vicilin-like seed storage protein	I0753	M5<D3	M5<ZE	NP_180416	storage protein	stored energy
1155	vicilin-like seed storage protein	e0013	M5<D3	M5<ZE	NP_566714	nutritient reservoir activity	stored energy
1156	vicilin-like seed storage protein	e0014	M5<D3	M5<ZE	NP_566714	nutritient reservoir activity	stored energy
1157	vicilin-like seed storage protein	e0020	M5>D3	M5<ZE	NP_566714	nutritient reservoir activity	stored energy
1158	vicilin-like seed storage protein	e0231	M5<D3	M5<ZE	NP_566714	nutritient reservoir activity	stored energy
1159	vicilin-like seed storage protein	e0236		M5<ZE	NP_566714	nutritient reservoir activity	stored energy
1160	vicilin-like seed storage protein	e0241		M5<ZE	NP_566714	nutritient reservoir activity	stored energy
1161	vicilin-like seed storage protein	e0242		M5<ZE	NP_566714	nutritient reservoir activity	stored energy
1162	vicilin-like seed storage protein	e0247	M5<D3	M5<ZE	NP_566714	nutritient reservoir activity	stored energy
1163	vicilin-like seed storage protein	e0296		M5<ZE	NP_566714	nutritient reservoir activity	stored energy
1164	vicilin-like seed storage protein	I0463		M5<ZE	NP_566714	nutritient reservoir activity	stored energy
1165	vicilin-like seed storage protein	I0593		M5<ZE	NP_566714	nutritient reservoir activity	stored energy
1166	vicilin-like seed storage protein	I0653		M5<ZE	NP_566714	nutritient reservoir activity	stored energy
1167	vicilin-like seed storage protein	I0654		M5<ZE	NP_566714	nutritient reservoir activity	stored energy
1168	vicilin-like seed storage protein	I0689		M5<ZE	NP_566714	nutritient reservoir activity	stored energy
1169	vicilin-like seed storage protein	I0696	M5<D3	M5<ZE	NP_566714	nutritient reservoir activity	stored energy
1170	vicilin-like seed storage protein	I0701		M5<ZE	NP_566714	nutritient reservoir activity	stored energy
1171	vicilin-like seed storage protein	I0702	M5<D3	M5<ZE	NP_566714	nutritient reservoir activity	stored energy
1172	vicilin-like seed storage protein	I0703	M5<D3	M5<ZE	NP_566714	nutritient reservoir activity	stored energy
1173	vicilin-like seed storage protein	I0720		M5<ZE	NP_566714	nutritient reservoir activity	stored energy
1174	vicilin-like seed storage protein	I0728		M5<ZE	NP_566714	nutritient reservoir activity	stored energy
1175	vicilin-like seed storage protein	I0734		M5<ZE	NP_566714	nutritient reservoir activity	stored energy
1176	vicilin-like seed storage protein	I0740		M5<ZE	NP_566714	nutritient reservoir activity	stored energy
1228	vicilin-like seed storage protein	I0677		M5>ZE	NP_566714	nutritient reservoir activity	stored energy
1072	V-type proton ATPase subunit E3	I0593		M5<ZE	NP_176602	catalytic activity	undefined or others
1039		e0217	M5<D3	M5<ZE	NP_001077494	binding
1040		e0217	M5<D3	M5<ZE	NP_001077494	antioxidant activity
1042		I0696	M5<D3	M5<ZE	NP_001078474	binding
1046		e0211		M5<ZE	NP_085571	binding
1047		e0211		M5<ZE	NP_085571	transporter activity
1141		I0497		M5<ZE	NP_564761	transporter activity
1145		I0608		M5<ZE	NP_565480	binding
1146		I0608		M5<ZE	NP_565480	enzyme regulator activity
1148		e0015		M5<ZE	NP_565666	binding
1149		e0015		M5<ZE	NP_565666	antioxidant activity
1151		e0019		M5<ZE	NP_565666	binding
1152		e0019		M5<ZE	NP_565666	antioxidant activity
1181		I0701		M5<ZE	NP_850570	binding
1182		I0701		M5<ZE	NP_850570	enzyme regulator activity
1185		I0409	M5>D3	M5>ZE	NP_175383	binding
1191		I0409	M5>D3	M5>ZE	NP_175383	structural molecule activity
1192		I0409	M5>D3	M5>ZE	NP_175383	binding
1195		I0413		M5>ZE	NP_175829	translation regulator activity
1196		I0413		M5>ZE	NP_175829	binding
1234		I0644	M5<D3		NP_172507	structural molecule activity
1235		I0644	M5<D3		NP_172507	translation regulator activity
1236		I0644	M5<D3		NP_172507	binding
1244		I0411	M5<D3		NP_175829	translation regulator activity
1245		I0411	M5<D3		NP_175829	binding
1249		e0045	M5>D3		NP_189160	binding
1265		I0390	M5<D3		NP_199641	translation regulator activity
1266		I0390	M5<D3		NP_199641	binding
1267		I0390	M5<D3		NP_199641	enzyme regulator activity
1276		e0037	M5>D3		NP_683559	structural molecule activity
1277		e0037	M5>D3		NP_683559	binding
